# Supplementary material for: ﻿Review of the sequester group of Pteromalus Swederus, 1795 (Hymenoptera, Pteromalidae) with description of three new species
Source: Zookeys. 2025 Sep 4;1251:97–114. doi: 10.3897/zookeys.1251.152533 (PMC12426628; doi:10.3897/zookeys.1251.152533)
Supplement: XML Treatment for Pteromalus boleensis [file zookeys.1251.152533-treatment1.xml]

<!DOCTYPE tp:taxon-treatment
  PUBLIC "-//TaxonX//DTD Taxonomic Treatment Publishing DTD v0 20100105//EN" "tax-treatment-NSO.dtd">
<tp:taxon-treatment xmlns:tp="http://www.plazi.org/taxpub"><tp:treatment-meta><kwd-group><label>Taxon classification</label><kwd>
                <named-content content-type="kingdom">Animalia</named-content>
              </kwd><kwd>
                <named-content content-type="order">Hymenoptera</named-content>
              </kwd><kwd>
                <named-content content-type="family">Pteromalidae</named-content>
              </kwd></kwd-group><mixed-citation publication-type="journal"><person-group><name><surname>Li</surname><given-names>Qin</given-names></name><name><surname>Baur</surname><given-names>Hannes</given-names></name><name><surname>Zhang</surname><given-names>Tongyou</given-names></name><name><surname>Yan</surname><given-names>Guohua</given-names></name><name><surname>Liu</surname><given-names>Yalin</given-names></name><name><surname>Tselikh</surname><given-names>Ekaterina V.</given-names></name></person-group><article-title>﻿Review of the <italic><tp:taxon-name><tp:taxon-name-part taxon-name-part-type="genus" reg="Pteromalus"/><tp:taxon-name-part taxon-name-part-type="species" reg="sequester">sequester</tp:taxon-name-part></tp:taxon-name></italic> group of <italic><tp:taxon-name><tp:taxon-name-part taxon-name-part-type="genus" reg="Pteromalus">Pteromalus</tp:taxon-name-part></tp:taxon-name></italic> Swederus, 1795 (<tp:taxon-name><tp:taxon-name-part taxon-name-part-type="order">Hymenoptera</tp:taxon-name-part></tp:taxon-name>, <tp:taxon-name><tp:taxon-name-part taxon-name-part-type="family">Pteromalidae</tp:taxon-name-part></tp:taxon-name>) with description of three new species</article-title><source>Zookeys</source><day>04</day><month>09</month><year>2025</year><volume>1251</volume><fpage>97</fpage><lpage>114</lpage><pub-id pub-id-type="doi">10.3897/zookeys.1251.152533</pub-id></mixed-citation></tp:treatment-meta><tp:nomenclature><label>﻿</label><tp:taxon-name><object-id xmlns:xlink="http://www.w3.org/1999/xlink" content-type="arpha" xlink:type="simple">E229A785-616D-5D10-BDC5-5B96E449CD61</object-id>
              <tp:taxon-name-part taxon-name-part-type="genus" reg="Pteromalus">Pteromalus</tp:taxon-name-part>
              <tp:taxon-name-part taxon-name-part-type="species" reg="boleensis">boleensis</tp:taxon-name-part>
              <object-id xmlns:xlink="http://www.w3.org/1999/xlink" content-type="zoobank" xlink:type="simple">https://zoobank.org/B8536B13-A2D3-4507-ADC1-DCF4996EC7AF</object-id>
            </tp:taxon-name><tp:taxon-authority>Yan, Li &amp; Tselikh</tp:taxon-authority><tp:taxon-status xmlns:xlink="http://www.w3.org/1999/xlink" xlink:type="simple">sp. nov.</tp:taxon-status><xref ref-type="fig" rid="F1">Figs 1–8</xref></tp:nomenclature><tp:treatment-sec sec-type="type material" id="SECID0ERVAE"><title>Type material.</title><p><bold><italic>Holotype</italic></bold>: • female, China: “Xinjiang, Bole, Alashankou-Tianshan route, sweeping, <named-content xmlns:xlink="http://www.w3.org/1999/xlink" content-type="dwc:verbatimCoordinates" xlink:type="simple"><named-content content-type="geo-json" specific-use="{&#34;type&#34;:&#34;Point&#34;,&#34;coordinates&#34;:[82.045833,44.868056]}" id="NCID0E6VAE" xlink:type="simple">44°52'05"N, 82°2'45"E</named-content></named-content>, 542 m, 26.VII.2022, coll. Qin Li group” (<named-content xmlns:xlink="http://www.w3.org/1999/xlink" content-type="dwc:institutional_code" xlink:title="College of Life Science and Technology, Xinjiang University" xlink:href="http://grbio.org/institution/xinjiang-university" xlink:type="simple">ICXU</named-content>). <bold><italic>Paratypes</italic></bold> • 3 females, same labels as holotype (<named-content xmlns:xlink="http://www.w3.org/1999/xlink" content-type="dwc:institutional_code" xlink:title="College of Life Science and Technology, Xinjiang University" xlink:href="http://grbio.org/institution/xinjiang-university" xlink:type="simple">ICXU</named-content>) • 4 females, “Bozhou, Alashankou City, Abihu Town, sweeping, <named-content xmlns:xlink="http://www.w3.org/1999/xlink" content-type="dwc:verbatimCoordinates" xlink:type="simple"><named-content content-type="geo-json" specific-use="{&#34;type&#34;:&#34;Point&#34;,&#34;coordinates&#34;:[82.572222,45.194444]}" id="NCID0EUWAE" xlink:type="simple">45°11'40"N, 82°34'20"E</named-content></named-content>, 335 m, 24.VI.2022, coll. Qin Li group” (<named-content xmlns:xlink="http://www.w3.org/1999/xlink" content-type="dwc:institutional_code" xlink:title="College of Life Science and Technology, Xinjiang University" xlink:href="http://grbio.org/institution/xinjiang-university" xlink:type="simple">ICXU</named-content>) • 5 females, “Bozhou, Jinghe County, sweeping, <named-content xmlns:xlink="http://www.w3.org/1999/xlink" content-type="dwc:verbatimCoordinates" xlink:type="simple"><named-content content-type="geo-json" specific-use="{&#34;type&#34;:&#34;Point&#34;,&#34;coordinates&#34;:[82.895278,45.194722]}" id="NCID0EBXAE" xlink:type="simple">45°11'41"N, 82°53'43"E</named-content></named-content>, 267 m, 24.VI.2022, coll. Qin Li group” (<named-content xmlns:xlink="http://www.w3.org/1999/xlink" content-type="dwc:institutional_code" xlink:title="College of Life Science and Technology, Xinjiang University" xlink:href="http://grbio.org/institution/xinjiang-university" xlink:type="simple">ICXU</named-content>) • 2 females, “Altay Prefecture, Qinghe County, sweeping, <named-content xmlns:xlink="http://www.w3.org/1999/xlink" content-type="dwc:verbatimCoordinates" xlink:type="simple"><named-content content-type="geo-json" specific-use="{&#34;type&#34;:&#34;Point&#34;,&#34;coordinates&#34;:[90.016111,46.928611]}" id="NCID0EOXAE" xlink:type="simple">46°55'43"N, 90°00'58"E</named-content></named-content>, 1427 m, 22.VI.2021, coll. Qin Li group” (<named-content xmlns:xlink="http://www.w3.org/1999/xlink" content-type="dwc:institutional_code" xlink:title="College of Life Science and Technology, Xinjiang University" xlink:href="http://grbio.org/institution/xinjiang-university" xlink:type="simple">ICXU</named-content>) • 1 female, “Altay Prefecture, Fuyun County, Turhong Township, sweeping, <named-content xmlns:xlink="http://www.w3.org/1999/xlink" content-type="dwc:verbatimCoordinates" xlink:type="simple"><named-content content-type="geo-json" specific-use="{&#34;type&#34;:&#34;Point&#34;,&#34;coordinates&#34;:[89.846667,47.017222]}" id="NCID0E2XAE" xlink:type="simple">47°01'02"N, 89°50'48"E</named-content></named-content>, 1286 m, 22.VI.2021, coll. Qin Li group” (<named-content xmlns:xlink="http://www.w3.org/1999/xlink" content-type="dwc:institutional_code" xlink:title="College of Life Science and Technology, Xinjiang University" xlink:href="http://grbio.org/institution/xinjiang-university" xlink:type="simple">ICXU</named-content>) • 3 females, “Altay Prefecture, Habahe County, Saltamu Town, sweeping, <named-content xmlns:xlink="http://www.w3.org/1999/xlink" content-type="dwc:verbatimCoordinates" xlink:type="simple"><named-content content-type="geo-json" specific-use="{&#34;type&#34;:&#34;Point&#34;,&#34;coordinates&#34;:[86.544444,48.006389]}" id="NCID0EIYAE" xlink:type="simple">48°00'23"N, 86°32'40"E</named-content></named-content>, 440 m, 26.VI.2021, coll. Qin Li group” (<named-content xmlns:xlink="http://www.w3.org/1999/xlink" content-type="dwc:institutional_code" xlink:title="College of Life Science and Technology, Xinjiang University" xlink:href="http://grbio.org/institution/xinjiang-university" xlink:type="simple">ICXU</named-content>) • 1 female, “Altay Prefecture, Jimunai County, sweeping, <named-content xmlns:xlink="http://www.w3.org/1999/xlink" content-type="dwc:verbatimCoordinates" xlink:type="simple"><named-content content-type="geo-json" specific-use="{&#34;type&#34;:&#34;Point&#34;,&#34;coordinates&#34;:[86.041389,47.738056]}" id="NCID0EVYAE" xlink:type="simple">47°44'17"N, 86°2'29"E</named-content></named-content>, 562 m, 26.VI.2021, coll. Qin Li group” (<named-content xmlns:xlink="http://www.w3.org/1999/xlink" content-type="dwc:institutional_code" xlink:title="College of Life Science and Technology, Xinjiang University" xlink:href="http://grbio.org/institution/xinjiang-university" xlink:type="simple">ICXU</named-content>) • 1 female, “Altay Prefecture, Altay City, sweeping, <named-content xmlns:xlink="http://www.w3.org/1999/xlink" content-type="dwc:verbatimCoordinates" xlink:type="simple"><named-content content-type="geo-json" specific-use="{&#34;type&#34;:&#34;Point&#34;,&#34;coordinates&#34;:[88.225278,47.711389]}" id="NCID0ECZAE" xlink:type="simple">47°42'41"N, 88°13'31"E</named-content></named-content>, 710 m, 12.VI.2020, coll. Qin Li group” (<named-content xmlns:xlink="http://www.w3.org/1999/xlink" content-type="dwc:institutional_code" xlink:title="College of Life Science and Technology, Xinjiang University" xlink:href="http://grbio.org/institution/xinjiang-university" xlink:type="simple">ICXU</named-content>) • 1 female, “Tacheng Prefecture, Emin County, sweeping, <named-content xmlns:xlink="http://www.w3.org/1999/xlink" content-type="dwc:verbatimCoordinates" xlink:type="simple"><named-content content-type="geo-json" specific-use="{&#34;type&#34;:&#34;Point&#34;,&#34;coordinates&#34;:[83.804444,46.404722]}" id="NCID0EPZAE" xlink:type="simple">46°24'17"N, 83°48'16"E</named-content></named-content>, 585 m, 22 VI 2021, coll. Qin Li group” (<named-content xmlns:xlink="http://www.w3.org/1999/xlink" content-type="dwc:institutional_code" xlink:title="College of Life Science and Technology, Xinjiang University" xlink:href="http://grbio.org/institution/xinjiang-university" xlink:type="simple">ICXU</named-content>) • 1 female, “Tacheng Prefecture, Emin County, Marelesu Town, sweeping, <named-content xmlns:xlink="http://www.w3.org/1999/xlink" content-type="dwc:verbatimCoordinates" xlink:type="simple"><named-content content-type="geo-json" specific-use="{&#34;type&#34;:&#34;Point&#34;,&#34;coordinates&#34;:[83.746667,46.431944]}" id="NCID0E3ZAE" xlink:type="simple">46°25'55"N, 83°44'48"E</named-content></named-content>, 509 m, 28.VI.2021, coll. Qin Li group” (<named-content xmlns:xlink="http://www.w3.org/1999/xlink" content-type="dwc:institutional_code" xlink:title="College of Life Science and Technology, Xinjiang University" xlink:href="http://grbio.org/institution/xinjiang-university" xlink:type="simple">ICXU</named-content>) • 2 females, “Tiemen Pass of the Second Division of the Construction Corps, sweeping, <named-content xmlns:xlink="http://www.w3.org/1999/xlink" content-type="dwc:verbatimCoordinates" xlink:type="simple"><named-content content-type="geo-json" specific-use="{&#34;type&#34;:&#34;Point&#34;,&#34;coordinates&#34;:[87.580000,40.670000]}" id="NCID0EJ1AE" xlink:type="simple">40°40'12"N, 87°34'48"E</named-content></named-content>, 847 m, 27.VII.2022, coll. Zhulidezi Aishan group” • 1 female, “Ili Prefecture, Huocheng County, Huiyuan Town, sweeping, <named-content xmlns:xlink="http://www.w3.org/1999/xlink" content-type="dwc:verbatimCoordinates" xlink:type="simple"><named-content content-type="geo-json" specific-use="{&#34;type&#34;:&#34;Point&#34;,&#34;coordinates&#34;:[80.881944,43.966667]}" id="NCID0ER1AE" xlink:type="simple">43°58'00"N, 80°52'55"E</named-content></named-content>, 515 m, 5.VII.2021, coll. Qin Li group” • 2 females, “Ili Prefecture, Xinyuan County, Areletobe Town, sweeping, <named-content xmlns:xlink="http://www.w3.org/1999/xlink" content-type="dwc:verbatimCoordinates" xlink:type="simple"><named-content content-type="geo-json" specific-use="{&#34;type&#34;:&#34;Point&#34;,&#34;coordinates&#34;:[83.581389,43.403333]}" id="NCID0EZ1AE" xlink:type="simple">43°24'12"N, 83°34'53"E</named-content></named-content>, 1044 m, 11.VII.2021, coll. Qin Li group” • 1 female, “Xinjiang, Kezhou, Atush City, Ahu Township, sweeping, <named-content xmlns:xlink="http://www.w3.org/1999/xlink" content-type="dwc:verbatimCoordinates" xlink:type="simple"><named-content content-type="geo-json" specific-use="{&#34;type&#34;:&#34;Point&#34;,&#34;coordinates&#34;:[76.151111,39.723056]}" id="NCID0EB2AE" xlink:type="simple">39°43'23"N, 76°9'04"E</named-content></named-content>, 1349 m, 28.VII.2022, coll. Qin Li group” • 1 female, “Urumqi City, Shuimogou District, Boda campus of Xinjiang University, sweeping, <named-content xmlns:xlink="http://www.w3.org/1999/xlink" content-type="dwc:verbatimCoordinates" xlink:type="simple"><named-content content-type="geo-json" specific-use="{&#34;type&#34;:&#34;Point&#34;,&#34;coordinates&#34;:[87.743056,43.848611]}" id="NCID0EJ2AE" xlink:type="simple">43°50'55"N, 87°44'35"E</named-content></named-content>, 837 m, 10.VIII.2022, coll. Qin Li group” (<named-content xmlns:xlink="http://www.w3.org/1999/xlink" content-type="dwc:institutional_code" xlink:title="College of Life Science and Technology, Xinjiang University" xlink:href="http://grbio.org/institution/xinjiang-university" xlink:type="simple">ICXU</named-content>). Kazakhstan • 16 females, “Kazakhstan, 200 km S Kustanay, Naurz. Zap., 30.VIII.1973, coll. K. Dzhanokmen” (<named-content xmlns:xlink="http://www.w3.org/1999/xlink" content-type="dwc:institutional_code" xlink:title="Zoological Institute of the Russian Academy of Sciences" xlink:href="http://grbio.org/institution/zoological-institute-russian-academy-sciences" xlink:type="simple">ZISP</named-content>).</p></tp:treatment-sec><tp:treatment-sec sec-type="description" id="SECID0EY2AE"><title>Description.</title><p><bold>Female.</bold> Body length 2.19–2.23 mm; fore wing length 1.76–1.80 mm.</p><p><bold><italic>Coloration</italic>.</bold> Head metallic dark bluish-green with diffuse coppery lustre; antenna with scape, pedicel, and anelli yellowish-brown; <abbrev xmlns:xlink="http://www.w3.org/1999/xlink" xlink:title="funicular segments 1" id="ABBRID0EH3AE" xlink:type="simple">F1</abbrev>–<abbrev xmlns:xlink="http://www.w3.org/1999/xlink" xlink:title="funicular segments 6" id="ABBRID0EL3AE" xlink:type="simple">F6</abbrev> and clava brown in dorsal view, yellowish-brown in ventral view. Mesosoma and all coxae metallic dark bluish-green with diffuse coppery lustre; all femora basally dark, apically yellowish-brown, all tibiae and tarsi yellow. Fore wing hyaline, venation yellowish-brown. Metasoma dorsally metallic dark blue and in middle part brown; ovipositor sheaths brown.</p><p><bold><italic>Sculpture</italic>.</bold> Head reticulate; clypeus radially striate. Mesosoma reticulate; propodeum smooth. Metasoma weakly alutaceous and shiny.</p><p><bold><italic>Head</italic>.</bold> Head in dorsal view 2.14–2.19 times as broad as long and 1.07–1.15 times as broad as mesoscutum; in frontal view 1.24–1.26 times as broad as high. <abbrev xmlns:xlink="http://www.w3.org/1999/xlink" xlink:title="posterior ocellar line, the minimum distance between the posterior ocelli" id="ABBRID0E43AE" xlink:type="simple">POL</abbrev> 1.90–2.25 times as long as <abbrev xmlns:xlink="http://www.w3.org/1999/xlink" xlink:title="ocello–ocular line, the minimum distance between a posterior ocellus and compound eye" id="ABBRID0EB4AE" xlink:type="simple">OOL</abbrev>. Eye height 1.39–1.44 times eye length and 1.85–2.15 times as long as malar space. Distance between antennal toruli and lower margin of clypeus equal to distance between antennal toruli and median ocellus. Antenna with scape 0.76–0.77 times as long as eye height and 1.06–1.11 times as long as eye length; pedicel 1.75–1.80 times as long as broad and 0.95–1.11 times <abbrev xmlns:xlink="http://www.w3.org/1999/xlink" xlink:title="funicular segments 1" id="ABBRID0EF4AE" xlink:type="simple">F1</abbrev>; combined length of pedicel and flagellum 0.80–0.82 times breadth of head; <abbrev xmlns:xlink="http://www.w3.org/1999/xlink" xlink:title="funicular segments 1" id="ABBRID0EJ4AE" xlink:type="simple">F1</abbrev> 1.28–1.40 times as long as broad, with 2 irregular rows of sensilla; <abbrev xmlns:xlink="http://www.w3.org/1999/xlink" xlink:title="funicular segments 6" id="ABBRID0EN4AE" xlink:type="simple">F6</abbrev> 0.65–0.75 times as long as broad; clava 1.78–2.05 times as long as broad, with small micropilosity area on <abbrev xmlns:xlink="http://www.w3.org/1999/xlink" xlink:title="claval segments 3" id="ABBRID0ER4AE" xlink:type="simple">C3</abbrev> and <abbrev xmlns:xlink="http://www.w3.org/1999/xlink" xlink:title="claval segments 4" id="ABBRID0EV4AE" xlink:type="simple">C4</abbrev>. Anterior margin of clypeus deeply incised.</p><fig id="F1" position="float" orientation="portrait"><object-id xmlns:xlink="http://www.w3.org/1999/xlink" content-type="doi" xlink:type="simple">10.3897/zookeys.1251.152533.figures1-8</object-id><object-id xmlns:xlink="http://www.w3.org/1999/xlink" content-type="arpha" xlink:type="simple">9282794D-8403-5A75-BEF9-06C86DCE697B</object-id><label>Figures 1–8.</label><caption><p><italic><tp:taxon-name><tp:taxon-name-part taxon-name-part-type="genus" reg="Pteromalus">Pteromalus</tp:taxon-name-part> <tp:taxon-name-part taxon-name-part-type="species" reg="boleensis">boleensis</tp:taxon-name-part></tp:taxon-name></italic> sp. nov. Yan, Li &amp; Tselikh, female, holotype (<named-content xmlns:xlink="http://www.w3.org/1999/xlink" content-type="dwc:institutional_code" xlink:title="College of Life Science and Technology, Xinjiang University" xlink:href="http://grbio.org/institution/xinjiang-university" xlink:type="simple">ICXU</named-content>). 1. Habitus, lateral view; 2. Metasoma, dorsal view; 3. Antenna; 4. Mesosoma, dorsal view; 5. Propodeum, dorsal view; 6. Fore wing; 7. Head, dorsal view; 8. Head, frontal view.</p></caption><graphic xmlns:xlink="http://www.w3.org/1999/xlink" xlink:href="zookeys-1251-097_article-152533__-g001.jpg" position="float" orientation="portrait" xlink:type="simple" id="oo_1409091.jpg"><uri content-type="original_file" xlink:type="simple">https://binary.pensoft.net/fig/1409091</uri></graphic></fig><p><bold><italic>Mesosoma</italic>.</bold> Mesosoma 1.30–1.47 times as long as broad. Scutellum moderately arched, 1.10–1.12 times as long as broad, frenal area hardly distinct. Pronotal collar medially 0.19–0.23 times as long as mesoscutum. Propodeum 0.33–0.38 times as long as scutellum; plicae and median carina complete; nucha short. Fore wing 2.22–2.28 times as long as its maximum width; basal cell and basal vein bare; speculum open below; M 1.05–1.17 times as long as <abbrev xmlns:xlink="http://www.w3.org/1999/xlink" xlink:title="postmarginal vein" id="ABBRID0E45AE" xlink:type="simple">PM</abbrev> and 1.27–1.44 times as long as S.</p><p><bold><italic>Metasoma</italic>.</bold> Metasoma 1.73–1.92 times as long as broad, 1.40–1.62 times as long as mesosoma and 1.09–1.21 times as long as mesosoma and head. Petiole strongly transverse. <abbrev xmlns:xlink="http://www.w3.org/1999/xlink" xlink:title="metasomal tergites 2" id="ABBRID0EI6AE" xlink:type="simple">Mt2</abbrev> with sinuous hind margin. Ovipositor sheath projecting slightly beyond apex of metasoma.</p><p><bold>Male.</bold> Unknown.</p></tp:treatment-sec><tp:treatment-sec sec-type="etymology" id="SECID0EQ6AE"><title>Etymology.</title><p>The species is named after the type locality – Bole, Xinjiang, China (adjective).</p></tp:treatment-sec><tp:treatment-sec sec-type="distribution" id="SECID0EV6AE"><title>Distribution.</title><p>Kazakhstan, China.</p></tp:treatment-sec><tp:treatment-sec sec-type="comments" id="SECID0E16AE"><title>Comments.</title><p><italic><tp:taxon-name><tp:taxon-name-part taxon-name-part-type="genus" reg="Pteromalus">Pteromalus</tp:taxon-name-part> <tp:taxon-name-part taxon-name-part-type="species" reg="boleensis">boleensis</tp:taxon-name-part></tp:taxon-name></italic> sp. nov. belongs to a group of species that have a long <abbrev xmlns:xlink="http://www.w3.org/1999/xlink" xlink:title="funicular segments 1" id="ABBRID0EMAAG" xlink:type="simple">F1</abbrev> with two irregular rows of sensilla and <abbrev xmlns:xlink="http://www.w3.org/1999/xlink" xlink:title="metasomal tergites 2" id="ABBRID0EQAAG" xlink:type="simple">Mt2</abbrev> with sinuous hind margin. This species is very similar to <italic><tp:taxon-name><tp:taxon-name-part taxon-name-part-type="genus" reg="Pteromalus">P.</tp:taxon-name-part> <tp:taxon-name-part taxon-name-part-type="species" reg="sequester">sequester</tp:taxon-name-part></tp:taxon-name></italic>; the differences between these species are given in the key.</p></tp:treatment-sec></tp:taxon-treatment>
