# Supplementary material for: ﻿Review of the sequester group of Pteromalus Swederus, 1795 (Hymenoptera, Pteromalidae) with description of three new species
Source: Zookeys. 2025 Sep 4;1251:97–114. doi: 10.3897/zookeys.1251.152533 (PMC12426628; doi:10.3897/zookeys.1251.152533)
Supplement: XML Treatment for Pteromalus cionobia [file zookeys.1251.152533-treatment2.xml]

<!DOCTYPE tp:taxon-treatment
  PUBLIC "-//TaxonX//DTD Taxonomic Treatment Publishing DTD v0 20100105//EN" "tax-treatment-NSO.dtd">
<tp:taxon-treatment xmlns:tp="http://www.plazi.org/taxpub"><tp:treatment-meta><kwd-group><label>Taxon classification</label><kwd>
                <named-content content-type="kingdom">Animalia</named-content>
              </kwd><kwd>
                <named-content content-type="order">Hymenoptera</named-content>
              </kwd><kwd>
                <named-content content-type="family">Pteromalidae</named-content>
              </kwd></kwd-group><mixed-citation publication-type="journal"><person-group><name><surname>Li</surname><given-names>Qin</given-names></name><name><surname>Baur</surname><given-names>Hannes</given-names></name><name><surname>Zhang</surname><given-names>Tongyou</given-names></name><name><surname>Yan</surname><given-names>Guohua</given-names></name><name><surname>Liu</surname><given-names>Yalin</given-names></name><name><surname>Tselikh</surname><given-names>Ekaterina V.</given-names></name></person-group><article-title>﻿Review of the <italic><tp:taxon-name><tp:taxon-name-part taxon-name-part-type="genus" reg="Pteromalus"/><tp:taxon-name-part taxon-name-part-type="species" reg="sequester">sequester</tp:taxon-name-part></tp:taxon-name></italic> group of <italic><tp:taxon-name><tp:taxon-name-part taxon-name-part-type="genus" reg="Pteromalus">Pteromalus</tp:taxon-name-part></tp:taxon-name></italic> Swederus, 1795 (<tp:taxon-name><tp:taxon-name-part taxon-name-part-type="order">Hymenoptera</tp:taxon-name-part></tp:taxon-name>, <tp:taxon-name><tp:taxon-name-part taxon-name-part-type="family">Pteromalidae</tp:taxon-name-part></tp:taxon-name>) with description of three new species</article-title><source>Zookeys</source><day>04</day><month>09</month><year>2025</year><volume>1251</volume><fpage>97</fpage><lpage>114</lpage><pub-id pub-id-type="doi">10.3897/zookeys.1251.152533</pub-id></mixed-citation></tp:treatment-meta><tp:nomenclature><label>﻿</label><tp:taxon-name><object-id xmlns:xlink="http://www.w3.org/1999/xlink" content-type="arpha" xlink:type="simple">AB3397DE-CFD1-577D-8487-4FD8FF0586F5</object-id>
              <tp:taxon-name-part taxon-name-part-type="genus" reg="Pteromalus">Pteromalus</tp:taxon-name-part>
              <tp:taxon-name-part taxon-name-part-type="species" reg="cionobia">cionobia</tp:taxon-name-part>
            </tp:taxon-name><tp:taxon-authority>(Erdös, 1953)</tp:taxon-authority><xref ref-type="fig" rid="F2">Figs 9–16</xref><tp:nomenclature-citation-list><tp:nomenclature-citation><tp:taxon-name>
                  <tp:taxon-name-part taxon-name-part-type="genus" reg="Cecidostiba">Cecidostiba</tp:taxon-name-part> <tp:taxon-name-part taxon-name-part-type="species" reg="cionobia">cionobia</tp:taxon-name-part></tp:taxon-name><comment>Erdös, 1953: 228. Lectotype female (<named-content xmlns:xlink="http://www.w3.org/1999/xlink" content-type="dwc:institutional_code" xlink:title="Hungarian Natural History Museum" xlink:href="http://grbio.org/institution/hungarian-natural-history-museum" xlink:type="simple">HNHM</named-content>, examined). Designated by <xref ref-type="bibr" rid="B11">Graham (1969</xref>: 555).</comment></tp:nomenclature-citation></tp:nomenclature-citation-list></tp:nomenclature><tp:treatment-sec sec-type="type material" id="SECID0E6CAG"><title>Type material.</title><p><bold><italic>Lectotype</italic></bold> • female, “Högvész 1947.VIII.23 dr. Erdös”, “Lectotypus <italic><tp:taxon-name><tp:taxon-name-part taxon-name-part-type="genus" reg="Cecidostiba">Cecidostiba</tp:taxon-name-part> <tp:taxon-name-part taxon-name-part-type="species" reg="cionobia">cionobia</tp:taxon-name-part></tp:taxon-name></italic> Erd., 1953", “Lectotypus M. de V. Graham”, “♀”, “Hym. Typ. No. 6704 Mus. Budapest” (<named-content xmlns:xlink="http://www.w3.org/1999/xlink" content-type="dwc:institutional_code" xlink:title="Hungarian Natural History Museum" xlink:href="http://grbio.org/institution/hungarian-natural-history-museum" xlink:type="simple">HNHM</named-content>). <bold><italic>Paratype</italic></bold> • 1 female, “Högvész 1947.VIII.21 dr. Erdös”, “Paralectotypus ♀ <italic><tp:taxon-name><tp:taxon-name-part taxon-name-part-type="genus" reg="Cecidostiba">Cecidostiba</tp:taxon-name-part> <tp:taxon-name-part taxon-name-part-type="species" reg="cionobia">cionobia</tp:taxon-name-part></tp:taxon-name></italic> Erd.”, “Hym. Typ. No. 6705 Mus. Budapest” (<named-content xmlns:xlink="http://www.w3.org/1999/xlink" content-type="dwc:institutional_code" xlink:title="Hungarian Natural History Museum" xlink:href="http://grbio.org/institution/hungarian-natural-history-museum" xlink:type="simple">HNHM</named-content>).</p></tp:treatment-sec><tp:treatment-sec sec-type="material" id="SECID0ENEAG"><title>Additional material examined.</title><p>Germany • 1 female, “D. Baden-Württemberg, Grenzach-Wyhlen, Mal.-F. 4 Hornfelsen, Gebüschrand, <named-content xmlns:xlink="http://www.w3.org/1999/xlink" content-type="dwc:verbatimCoordinates" xlink:type="simple"><named-content content-type="geo-json" specific-use="{&#34;type&#34;:&#34;Point&#34;,&#34;coordinates&#34;:[7.646667,47.558333]}" id="NCID0EWEAG" xlink:type="simple">47°33'30"N, 07°38'48"E</named-content></named-content>, 325 m, 18.VII–2.VIII.2008, coll. Doczkal, Ssymank, grf0409” (SMNS). Spain • 2 females, “ESPANGE, Gatovă, Fauchage, Martinez, 11.V.1989, coll. Rasplus” (CBGP). Russia • 1 female, “Belgorod Prov., Novooskolskii Distr., 10 km S of Novy Oskol City, “Belogorie” Reserve, “Stenki Izgor’ya”, <named-content xmlns:xlink="http://www.w3.org/1999/xlink" content-type="dwc:verbatimCoordinates" xlink:type="simple"><named-content content-type="geo-json" specific-use="{&#34;type&#34;:&#34;Point&#34;,&#34;coordinates&#34;:[37.787778,50.682222]}" id="NCID0E5EAG" xlink:type="simple">50°40'56"N, 37°47'16"E</named-content></named-content>, 14.VIII.2020, coll. E. Tselikh” (<named-content xmlns:xlink="http://www.w3.org/1999/xlink" content-type="dwc:institutional_code" xlink:title="Zoological Institute of the Russian Academy of Sciences" xlink:href="http://grbio.org/institution/zoological-institute-russian-academy-sciences" xlink:type="simple">ZISP</named-content>).</p></tp:treatment-sec><tp:treatment-sec sec-type="description" id="SECID0EIFAG"><title>Description.</title><p><bold>Female.</bold> Body length 3.00–3.10 mm; fore wing length 2.10–2.30 mm.</p><fig id="F2" position="float" orientation="portrait"><object-id xmlns:xlink="http://www.w3.org/1999/xlink" content-type="doi" xlink:type="simple">10.3897/zookeys.1251.152533.figures9-16</object-id><object-id xmlns:xlink="http://www.w3.org/1999/xlink" content-type="arpha" xlink:type="simple">F93101F3-1046-55B2-AC72-CB0A86BCF4DF</object-id><label>Figures 9–16.</label><caption><p><italic><tp:taxon-name><tp:taxon-name-part taxon-name-part-type="genus" reg="Pteromalus">Pteromalus</tp:taxon-name-part> <tp:taxon-name-part taxon-name-part-type="species" reg="cionobia">cionobia</tp:taxon-name-part></tp:taxon-name></italic> (Erdös, 1953), female, not holotype (<named-content xmlns:xlink="http://www.w3.org/1999/xlink" content-type="dwc:institutional_code" xlink:title="Zoological Institute of the Russian Academy of Sciences" xlink:href="http://grbio.org/institution/zoological-institute-russian-academy-sciences" xlink:type="simple">ZISP</named-content>). 9. Habitus, lateral view; 10. Metasoma, dorsal view; 11. Fore wing; 12. Propodeum, dorsal view; 13. Habitus, dorsal view; 14. Head, dorsal view; 15. Antenna; 16. Head, frontal view.</p></caption><graphic xmlns:xlink="http://www.w3.org/1999/xlink" xlink:href="zookeys-1251-097_article-152533__-g002.jpg" position="float" orientation="portrait" xlink:type="simple" id="oo_1409092.jpg"><uri content-type="original_file" xlink:type="simple">https://binary.pensoft.net/fig/1409092</uri></graphic></fig><p><bold><italic>Coloration</italic>.</bold> Head metallic green with diffuse coppery lustre; antenna with scape yellowish-brown; pedicel, anelli, <abbrev xmlns:xlink="http://www.w3.org/1999/xlink" xlink:title="funicular segments 1" id="ABBRID0EUGAG" xlink:type="simple">F1</abbrev>-<abbrev xmlns:xlink="http://www.w3.org/1999/xlink" xlink:title="funicular segments 6" id="ABBRID0EYGAG" xlink:type="simple">F6</abbrev> and clava brown. Mesosoma, all coxae and all femora green with diffuse coppery lustre; all tibiae and tarsi yellow. Fore wing hyaline, venation yellowish-brown. Metasoma dorsally metallic bluish-green and in middle part brown; ovipositor sheaths brown.</p><p><bold><italic>Sculpture</italic>.</bold> Head reticulate; clypeus radially striate. Mesosoma reticulate; propodeum smooth. Metasoma weakly alutaceous and shiny.</p><p><bold><italic>Head</italic>.</bold> Head in dorsal view 2.48–2.50 times as broad as long and 1.08–1.09 times as broad as mesoscutum; in frontal view 1.27–1.29 times as broad as high. <abbrev xmlns:xlink="http://www.w3.org/1999/xlink" xlink:title="posterior ocellar line, the minimum distance between the posterior ocelli" id="ABBRID0EKHAG" xlink:type="simple">POL</abbrev> 1.85–2.11 times as long as <abbrev xmlns:xlink="http://www.w3.org/1999/xlink" xlink:title="ocello–ocular line, the minimum distance between a posterior ocellus and compound eye" id="ABBRID0EOHAG" xlink:type="simple">OOL</abbrev>. Eye height 1.50 times eye length and 2.00 times as long as malar space. Distance between antennal toruli and lower margin of clypeus equal to distance between antennal toruli and median ocellus. Antenna with scape 0.78–0.80 times as long as eye height and 1.14–1.18 times as long as eye length; pedicel 1.54–1.62 times as long as broad and 1.00–1.11 times <abbrev xmlns:xlink="http://www.w3.org/1999/xlink" xlink:title="funicular segments 1" id="ABBRID0ESHAG" xlink:type="simple">F1</abbrev>; combined length of pedicel and flagellum 0.79–0.80 times breadth of head; <abbrev xmlns:xlink="http://www.w3.org/1999/xlink" xlink:title="funicular segments 1" id="ABBRID0EWHAG" xlink:type="simple">F1</abbrev> 1.10–1.16 times as long as broad, with 1 regular row of sensilla; <abbrev xmlns:xlink="http://www.w3.org/1999/xlink" xlink:title="funicular segments 6" id="ABBRID0E1HAG" xlink:type="simple">F6</abbrev> 0.56–0.65 times as long as broad; clava 1.42–1.44 times as long as broad, with small micropilosity area on <abbrev xmlns:xlink="http://www.w3.org/1999/xlink" xlink:title="claval segments 3" id="ABBRID0E5HAG" xlink:type="simple">C3</abbrev> and <abbrev xmlns:xlink="http://www.w3.org/1999/xlink" xlink:title="claval segments 4" id="ABBRID0ECIAG" xlink:type="simple">C4</abbrev>. Anterior margin of clypeus deeply incised.</p><p><bold><italic>Mesosoma</italic>.</bold> Mesosoma 1.35–1.40 times as long as broad. Scutellum moderately arched, 1.03–1.08 times as long as broad, frenal area hardly distinct. Pronotal collar medially 0.16–0.18 times as long as mesoscutum. Propodeum 0.30–0.41 times as long as scutellum; plicae not complete, median carina complete; nucha short. Fore wing 2.21–2.3 times as long as its maximum width; basal cell and basal vein bare; speculum partly open below; M 1.16–1.17 times as long as <abbrev xmlns:xlink="http://www.w3.org/1999/xlink" xlink:title="postmarginal vein" id="ABBRID0ENIAG" xlink:type="simple">PM</abbrev> and 1.37–1.48 times as long as S.</p><p><bold><italic>Metasoma</italic>.</bold> Metasoma 2.06–2.13 times as long as broad, 1.58–1.65 times as long as mesosoma and 1.16–1.17 times as long as mesosoma and head. Petiole strongly transverse. <abbrev xmlns:xlink="http://www.w3.org/1999/xlink" xlink:title="metasomal tergites 2" id="ABBRID0EYIAG" xlink:type="simple">Mt2</abbrev> with evenly rounded hind margin. Ovipositor sheath projecting slightly beyond apex of metasoma.</p></tp:treatment-sec><tp:treatment-sec sec-type="distribution" id="SECID0E3IAG"><title>Distribution.</title><p>Europe, Turkey, Russia (<xref ref-type="bibr" rid="B14">Tselikh 2021</xref>; UCD <xref ref-type="bibr" rid="B5">Community 2025</xref>).</p></tp:treatment-sec><tp:treatment-sec sec-type="biology" id="SECID0EKJAG"><title>Biology.</title><p>Primary parasitoid of <italic><tp:taxon-name><tp:taxon-name-part taxon-name-part-type="genus" reg="Cionus">Cionus</tp:taxon-name-part> <tp:taxon-name-part taxon-name-part-type="species" reg="thapsus">thapsus</tp:taxon-name-part></tp:taxon-name></italic> (Fabricius) (<tp:taxon-name><tp:taxon-name-part taxon-name-part-type="order">Coleoptera</tp:taxon-name-part></tp:taxon-name>, <tp:taxon-name><tp:taxon-name-part taxon-name-part-type="family">Curculionidae</tp:taxon-name-part></tp:taxon-name>) (UCD <xref ref-type="bibr" rid="B5">Community 2025</xref>).</p></tp:treatment-sec><tp:treatment-sec sec-type="comments" id="SECID0EJKAG"><title>Comments.</title><p><italic><tp:taxon-name><tp:taxon-name-part taxon-name-part-type="genus" reg="Pteromalus">Pteromalus</tp:taxon-name-part> <tp:taxon-name-part taxon-name-part-type="species" reg="cionobia">cionobia</tp:taxon-name-part></tp:taxon-name></italic> (Erdös, 1953) belongs to a group of species that have a short <abbrev xmlns:xlink="http://www.w3.org/1999/xlink" xlink:title="funicular segments 1" id="ABBRID0E1KAG" xlink:type="simple">F1</abbrev> with 1 regular row of sensilla and <abbrev xmlns:xlink="http://www.w3.org/1999/xlink" xlink:title="metasomal tergites 2" id="ABBRID0E5KAG" xlink:type="simple">Mt2</abbrev> with evenly rounded hind margin. This species is very similar to <italic><tp:taxon-name><tp:taxon-name-part taxon-name-part-type="genus" reg="Pteromalus">P.</tp:taxon-name-part> <tp:taxon-name-part taxon-name-part-type="species" reg="oscolensis">oscolensis</tp:taxon-name-part></tp:taxon-name></italic> sp. nov. and <italic><tp:taxon-name><tp:taxon-name-part taxon-name-part-type="genus" reg="Pteromalus">P.</tp:taxon-name-part> <tp:taxon-name-part taxon-name-part-type="species" reg="reticulatus">reticulatus</tp:taxon-name-part></tp:taxon-name></italic> sp. nov.; the differences between these species are given in the key.</p></tp:treatment-sec><ref-list><ref id="B11"><mixed-citation xmlns:xlink="http://www.w3.org/1999/xlink" xlink:type="simple"><person-group><name name-style="western"><surname>Graham</surname><given-names>MWRDV</given-names></name></person-group> (<year>1969</year>) <article-title>The <tp:taxon-name><tp:taxon-name-part taxon-name-part-type="family">Pteromalidae</tp:taxon-name-part></tp:taxon-name> of north-western Europe (<tp:taxon-name><tp:taxon-name-part taxon-name-part-type="order">Hymenoptera</tp:taxon-name-part></tp:taxon-name>: <tp:taxon-name><tp:taxon-name-part taxon-name-part-type="superfamily">Chalcidoidea</tp:taxon-name-part></tp:taxon-name>).</article-title><source>Bulletin of the British Museum (Natural History) (Entomology), Supplement, London, Britain</source><volume>16</volume>: <fpage>1</fpage>–<lpage>851</lpage>. <ext-link xlink:href="10.5962/p.258046" ext-link-type="doi" xlink:type="simple">https://doi.org/10.5962/p.258046</ext-link></mixed-citation></ref><ref id="B14"><mixed-citation xmlns:xlink="http://www.w3.org/1999/xlink" xlink:type="simple"><person-group><name name-style="western"><surname>Tselikh</surname><given-names>EV</given-names></name></person-group> (<year>2021</year>) <article-title>New data on the pteromalid wasps (<tp:taxon-name><tp:taxon-name-part taxon-name-part-type="order">Hymenoptera</tp:taxon-name-part></tp:taxon-name>, <tp:taxon-name><tp:taxon-name-part taxon-name-part-type="superfamily">Chalcidoidea</tp:taxon-name-part></tp:taxon-name>: <tp:taxon-name><tp:taxon-name-part taxon-name-part-type="family">Pteromalidae</tp:taxon-name-part></tp:taxon-name>) of the European part of Russia.</article-title><source>Entomological Review</source><volume>101</volume>(<issue>1</issue>): <fpage>121</fpage>–<lpage>135</lpage>. <ext-link xlink:href="10.1134/S0013873821010085" ext-link-type="doi" xlink:type="simple">https://doi.org/10.1134/S0013873821010085</ext-link></mixed-citation></ref><ref id="B5"><mixed-citation xmlns:xlink="http://www.w3.org/1999/xlink" xlink:type="simple"><person-group><name name-style="western"><surname>Community</surname><given-names>UCD</given-names></name></person-group> (<year>2025</year>) Universal <tp:taxon-name><tp:taxon-name-part taxon-name-part-type="superfamily">Chalcidoidea</tp:taxon-name-part></tp:taxon-name> Database (UCD) curated in TaxonWorks. 1143 pp. <ext-link xlink:href="https://ucd.chalcid.org/" ext-link-type="uri" xlink:type="simple">https://ucd.chalcid.org/</ext-link> [accessed on 6 March 2025]</mixed-citation></ref></ref-list></tp:taxon-treatment>
