# Supplementary material for: ﻿Review of the sequester group of Pteromalus Swederus, 1795 (Hymenoptera, Pteromalidae) with description of three new species
Source: Zookeys. 2025 Sep 4;1251:97–114. doi: 10.3897/zookeys.1251.152533 (PMC12426628; doi:10.3897/zookeys.1251.152533)
Supplement: XML Treatment for Pteromalus oscolensis [file zookeys.1251.152533-treatment4.xml]

<!DOCTYPE tp:taxon-treatment
  PUBLIC "-//TaxonX//DTD Taxonomic Treatment Publishing DTD v0 20100105//EN" "tax-treatment-NSO.dtd">
<tp:taxon-treatment xmlns:tp="http://www.plazi.org/taxpub"><tp:treatment-meta><kwd-group><label>Taxon classification</label><kwd>
                <named-content content-type="kingdom">Animalia</named-content>
              </kwd><kwd>
                <named-content content-type="order">Hymenoptera</named-content>
              </kwd><kwd>
                <named-content content-type="family">Pteromalidae</named-content>
              </kwd></kwd-group><mixed-citation publication-type="journal"><person-group><name><surname>Li</surname><given-names>Qin</given-names></name><name><surname>Baur</surname><given-names>Hannes</given-names></name><name><surname>Zhang</surname><given-names>Tongyou</given-names></name><name><surname>Yan</surname><given-names>Guohua</given-names></name><name><surname>Liu</surname><given-names>Yalin</given-names></name><name><surname>Tselikh</surname><given-names>Ekaterina V.</given-names></name></person-group><article-title>﻿Review of the <italic><tp:taxon-name><tp:taxon-name-part taxon-name-part-type="genus" reg="Pteromalus"/><tp:taxon-name-part taxon-name-part-type="species" reg="sequester">sequester</tp:taxon-name-part></tp:taxon-name></italic> group of <italic><tp:taxon-name><tp:taxon-name-part taxon-name-part-type="genus" reg="Pteromalus">Pteromalus</tp:taxon-name-part></tp:taxon-name></italic> Swederus, 1795 (<tp:taxon-name><tp:taxon-name-part taxon-name-part-type="order">Hymenoptera</tp:taxon-name-part></tp:taxon-name>, <tp:taxon-name><tp:taxon-name-part taxon-name-part-type="family">Pteromalidae</tp:taxon-name-part></tp:taxon-name>) with description of three new species</article-title><source>Zookeys</source><day>04</day><month>09</month><year>2025</year><volume>1251</volume><fpage>97</fpage><lpage>114</lpage><pub-id pub-id-type="doi">10.3897/zookeys.1251.152533</pub-id></mixed-citation></tp:treatment-meta><tp:nomenclature><label>﻿</label><tp:taxon-name><object-id xmlns:xlink="http://www.w3.org/1999/xlink" content-type="arpha" xlink:type="simple">A7949268-447F-5475-B43C-2B3D977BE80D</object-id>
              <tp:taxon-name-part taxon-name-part-type="genus" reg="Pteromalus">Pteromalus</tp:taxon-name-part>
              <tp:taxon-name-part taxon-name-part-type="species" reg="oscolensis">oscolensis</tp:taxon-name-part>
              <object-id xmlns:xlink="http://www.w3.org/1999/xlink" content-type="zoobank" xlink:type="simple">https://zoobank.org/997C6E6F-264E-4CE8-95B2-7B52861640E6</object-id>
            </tp:taxon-name><tp:taxon-authority>Tselikh</tp:taxon-authority><tp:taxon-status xmlns:xlink="http://www.w3.org/1999/xlink" xlink:type="simple">sp. nov.</tp:taxon-status><xref ref-type="fig" rid="F4">Figs 25–31</xref></tp:nomenclature><tp:treatment-sec sec-type="type material" id="SECID0EFWAG"><title>Type material.</title><p><bold><italic>Holotype</italic></bold> • female, Russia: “Belgorod Prov., 10 km S of Novy Oskol City, “Belogorie” Reserve, “Stenki Izgor’ya”, <named-content xmlns:xlink="http://www.w3.org/1999/xlink" content-type="dwc:verbatimCoordinates" xlink:type="simple"><named-content content-type="geo-json" specific-use="{&#34;type&#34;:&#34;Point&#34;,&#34;coordinates&#34;:[37.787778,50.682222]}" id="NCID0ETWAG" xlink:type="simple">50°40'56"N, 37°47'16"E</named-content></named-content>, 14.VIII.2020, coll. E. Tselikh” (<named-content xmlns:xlink="http://www.w3.org/1999/xlink" content-type="dwc:institutional_code" xlink:title="Zoological Institute of the Russian Academy of Sciences" xlink:href="http://grbio.org/institution/zoological-institute-russian-academy-sciences" xlink:type="simple">ZISP</named-content>). <bold><italic>Paratypes</italic></bold> • 7 females, Russia • same label as holotype • 2 females, “Roven’ki Vill., “Roven’ki Nature Park,” “Aydar,” <named-content xmlns:xlink="http://www.w3.org/1999/xlink" content-type="dwc:verbatimCoordinates" xlink:type="simple"><named-content content-type="geo-json" specific-use="{&#34;type&#34;:&#34;Point&#34;,&#34;coordinates&#34;:[39.320833,49.839167]}" id="NCID0EDXAG" xlink:type="simple">49°50'21"N, 39°19'15"E</named-content></named-content>, 12.VIII.2020, coll. E. Tselikh” (<named-content xmlns:xlink="http://www.w3.org/1999/xlink" content-type="dwc:institutional_code" xlink:title="Zoological Institute of the Russian Academy of Sciences" xlink:href="http://grbio.org/institution/zoological-institute-russian-academy-sciences" xlink:type="simple">ZISP</named-content>) • 4 females, “Voronezh Prov., 20 km SW of Rossosh’ City, Zhilino Vill., <named-content xmlns:xlink="http://www.w3.org/1999/xlink" content-type="dwc:verbatimCoordinates" xlink:type="simple"><named-content content-type="geo-json" specific-use="{&#34;type&#34;:&#34;Point&#34;,&#34;coordinates&#34;:[39.330000,49.832778]}" id="NCID0EQXAG" xlink:type="simple">49°49'58"N, 39°19'48"E</named-content></named-content>, 10–11.VIII.2020, coll. O. Kosheleva and E. Tselikh” (<named-content xmlns:xlink="http://www.w3.org/1999/xlink" content-type="dwc:institutional_code" xlink:title="Zoological Institute of the Russian Academy of Sciences" xlink:href="http://grbio.org/institution/zoological-institute-russian-academy-sciences" xlink:type="simple">ZISP</named-content>). China • 2 females, “Urumqi City, Shuimogou District, Boda campus of Xinjiang University, sweeping, <named-content xmlns:xlink="http://www.w3.org/1999/xlink" content-type="dwc:verbatimCoordinates" xlink:type="simple"><named-content content-type="geo-json" specific-use="{&#34;type&#34;:&#34;Point&#34;,&#34;coordinates&#34;:[87.743056,43.848611]}" id="NCID0E4XAG" xlink:type="simple">87°44'35"E, 43°50'55"N</named-content></named-content>, 837 m, 10.VIII.2022, coll. Qin Li group” (<named-content xmlns:xlink="http://www.w3.org/1999/xlink" content-type="dwc:institutional_code" xlink:title="College of Life Science and Technology, Xinjiang University" xlink:href="http://grbio.org/institution/xinjiang-university" xlink:type="simple">ICXU</named-content>) • 1 female, “Bozhou, Alashankou City, Abihu Town, sweeping, <named-content xmlns:xlink="http://www.w3.org/1999/xlink" content-type="dwc:verbatimCoordinates" xlink:type="simple"><named-content content-type="geo-json" specific-use="{&#34;type&#34;:&#34;Point&#34;,&#34;coordinates&#34;:[82.572222,45.194444]}" id="NCID0EKYAG" xlink:type="simple">82°34'20"E, 45°11'40"N</named-content></named-content>, 335 m, 24.VI.2022, coll. Qin Li group” (<named-content xmlns:xlink="http://www.w3.org/1999/xlink" content-type="dwc:institutional_code" xlink:title="College of Life Science and Technology, Xinjiang University" xlink:href="http://grbio.org/institution/xinjiang-university" xlink:type="simple">ICXU</named-content>).</p><fig id="F4" position="float" orientation="portrait"><object-id xmlns:xlink="http://www.w3.org/1999/xlink" content-type="doi" xlink:type="simple">10.3897/zookeys.1251.152533.figures25-31</object-id><object-id xmlns:xlink="http://www.w3.org/1999/xlink" content-type="arpha" xlink:type="simple">6C0A10CE-9653-52DD-81AA-5F40E609DFE2</object-id><label>Figures 25–31.</label><caption><p><italic><tp:taxon-name><tp:taxon-name-part taxon-name-part-type="genus" reg="Pteromalus">Pteromalus</tp:taxon-name-part> <tp:taxon-name-part taxon-name-part-type="species" reg="oscolensis">oscolensis</tp:taxon-name-part></tp:taxon-name></italic> sp. nov. Tselikh, female, holotype (<named-content xmlns:xlink="http://www.w3.org/1999/xlink" content-type="dwc:institutional_code" xlink:title="Zoological Institute of the Russian Academy of Sciences" xlink:href="http://grbio.org/institution/zoological-institute-russian-academy-sciences" xlink:type="simple">ZISP</named-content>). 25. Habitus, dorsal view; 26. Antenna; 27. Propodeum, dorsal view; 28. Fore wing; 29. Metasoma, dorsal view; 30. Head, frontal view; 31. Head, dorsal view.</p></caption><graphic xmlns:xlink="http://www.w3.org/1999/xlink" xlink:href="zookeys-1251-097_article-152533__-g004.jpg" position="float" orientation="portrait" xlink:type="simple" id="oo_1409094.jpg"><uri content-type="original_file" xlink:type="simple">https://binary.pensoft.net/fig/1409094</uri></graphic></fig></tp:treatment-sec><tp:treatment-sec sec-type="description" id="SECID0ERZAG"><title>Description.</title><p><bold>Female.</bold> Body length 1.85–2.00 mm; fore wing length 1.45–1.50 mm.</p><p><bold><italic>Coloration</italic>.</bold> Head metallic dark bluish-green with diffuse coppery lustre; antenna with scape, pedicel, anelli, <abbrev xmlns:xlink="http://www.w3.org/1999/xlink" xlink:title="funicular segments 1" id="ABBRID0EA1AG" xlink:type="simple">F1</abbrev>–<abbrev xmlns:xlink="http://www.w3.org/1999/xlink" xlink:title="funicular segments 6" id="ABBRID0EE1AG" xlink:type="simple">F6</abbrev> and clava yellowish-brown. Mesosoma and all coxae metallic dark bluish-green with diffuse coppery lustre; all femora basally dark, apically yellowish-brown, all tibiae and tarsi yellow. Fore wing hyaline, venation yellowish-brown. Metasoma dorsally metallic dark blue and in middle part brown; ovipositor sheaths brown.</p><p><bold><italic>Sculpture</italic>.</bold> Head reticulate; clypeus radially striate. Mesosoma reticulate; propodeum smooth. Metasoma weakly alutaceous and shiny.</p><p><bold><italic>Head</italic>.</bold> Head in dorsal view 2.24–2.30 times as broad as long and 1.21–1.22 times as broad as mesoscutum; in frontal view 1.22–1.25 times as broad as high. <abbrev xmlns:xlink="http://www.w3.org/1999/xlink" xlink:title="posterior ocellar line, the minimum distance between the posterior ocelli" id="ABBRID0EW1AG" xlink:type="simple">POL</abbrev> 1.78–1.82 times as long as <abbrev xmlns:xlink="http://www.w3.org/1999/xlink" xlink:title="ocello–ocular line, the minimum distance between a posterior ocellus and compound eye" id="ABBRID0E11AG" xlink:type="simple">OOL</abbrev>. Eye height 1.38–1.40 times eye length and 2.00–2.09 times as long as malar space. Distance between antennal toruli and lower margin of clypeus 0.94–1.00 times distance between antennal toruli and median ocellus. Antenna with scape 0.72–0.75 times as long as eye height and 1.00 times as long as eye length; pedicel 1.75–1.82 times as long as broad and 1.40–1.47 times <abbrev xmlns:xlink="http://www.w3.org/1999/xlink" xlink:title="funicular segments 1" id="ABBRID0E51AG" xlink:type="simple">F1</abbrev>; combined length of pedicel and flagellum 0.87–0.88 times breadth of head; <abbrev xmlns:xlink="http://www.w3.org/1999/xlink" xlink:title="funicular segments 1" id="ABBRID0EC2AG" xlink:type="simple">F1</abbrev> 1.10–1.11 times as long as broad, with 1 regular row of sensilla; <abbrev xmlns:xlink="http://www.w3.org/1999/xlink" xlink:title="funicular segments 6" id="ABBRID0EG2AG" xlink:type="simple">F6</abbrev> 0.88–0.90 times as long as broad; clava 1.80–2.00 times as long as broad, with small micropilosity area on <abbrev xmlns:xlink="http://www.w3.org/1999/xlink" xlink:title="claval segments 3" id="ABBRID0EK2AG" xlink:type="simple">C3</abbrev> and <abbrev xmlns:xlink="http://www.w3.org/1999/xlink" xlink:title="claval segments 4" id="ABBRID0EO2AG" xlink:type="simple">C4</abbrev>. Anterior margin of clypeus deeply incised.</p><p><bold><italic>Mesosoma</italic>.</bold> Mesosoma 1.42–1.43 times as long as broad. Scutellum moderately arched, 0.93–0.97 times as long as broad, frenal area hardly distinct. Pronotal collar medially 0.21–0.23 times as long as mesoscutum. Propodeum 0.37–0.39 times as long as scutellum; plicae and median carina complete; nucha short. Fore wing 2.28–2.30 times as long as its maximum width; basal cell and basal vein bare; speculum open below; M 1.00–1.19 times as long as <abbrev xmlns:xlink="http://www.w3.org/1999/xlink" xlink:title="postmarginal vein" id="ABBRID0EZ2AG" xlink:type="simple">PM</abbrev> and 1.32–1.47 times as long as S.</p><p><bold><italic>Metasoma</italic>.</bold> Metasoma 1.89–1.97 times as long as broad, 1.37–1.42 times as long as mesosoma and 0.93–1.06 times as long as mesosoma and head. Petiole strongly transverse. <abbrev xmlns:xlink="http://www.w3.org/1999/xlink" xlink:title="metasomal tergites 2" id="ABBRID0EE3AG" xlink:type="simple">Mt2</abbrev> with evenly rounded hind margin. Ovipositor sheath projecting slightly beyond apex of metasoma.</p><p><bold>Male.</bold> Unknown.</p></tp:treatment-sec><tp:treatment-sec sec-type="etymology" id="SECID0EM3AG"><title>Etymology.</title><p>The species is named after the type locality, Novy Oskol City (adjective).</p></tp:treatment-sec><tp:treatment-sec sec-type="distribution" id="SECID0ER3AG"><title>Distribution.</title><p>Russia, China.</p></tp:treatment-sec><tp:treatment-sec sec-type="comments" id="SECID0EW3AG"><title>Comments.</title><p><italic><tp:taxon-name><tp:taxon-name-part taxon-name-part-type="genus" reg="Pteromalus">Pteromalus</tp:taxon-name-part> <tp:taxon-name-part taxon-name-part-type="species" reg="oscolensis">oscolensis</tp:taxon-name-part></tp:taxon-name></italic> sp. nov. belongs to a group of species that have a short <abbrev xmlns:xlink="http://www.w3.org/1999/xlink" xlink:title="funicular segments 1" id="ABBRID0EH4AG" xlink:type="simple">F1</abbrev> with one regular row of sensilla and <abbrev xmlns:xlink="http://www.w3.org/1999/xlink" xlink:title="metasomal tergites 2" id="ABBRID0EL4AG" xlink:type="simple">Mt2</abbrev> with evenly rounded hind margin. This species is very similar to <italic><tp:taxon-name><tp:taxon-name-part taxon-name-part-type="genus" reg="Pteromalus">P.</tp:taxon-name-part> <tp:taxon-name-part taxon-name-part-type="species" reg="cionobia">cionobia</tp:taxon-name-part></tp:taxon-name></italic> (Erdős, 1953); the differences between these species are given in the key.</p></tp:treatment-sec></tp:taxon-treatment>
