# Supplementary material for: ﻿Review of the sequester group of Pteromalus Swederus, 1795 (Hymenoptera, Pteromalidae) with description of three new species
Source: Zookeys. 2025 Sep 4;1251:97–114. doi: 10.3897/zookeys.1251.152533 (PMC12426628; doi:10.3897/zookeys.1251.152533)
Supplement: XML Treatment for Pteromalus sequester [file zookeys.1251.152533-treatment5.xml]

<!DOCTYPE tp:taxon-treatment
  PUBLIC "-//TaxonX//DTD Taxonomic Treatment Publishing DTD v0 20100105//EN" "tax-treatment-NSO.dtd">
<tp:taxon-treatment xmlns:tp="http://www.plazi.org/taxpub"><tp:treatment-meta><kwd-group><label>Taxon classification</label><kwd>
                <named-content content-type="kingdom">Animalia</named-content>
              </kwd><kwd>
                <named-content content-type="order">Hymenoptera</named-content>
              </kwd><kwd>
                <named-content content-type="family">Pteromalidae</named-content>
              </kwd></kwd-group><mixed-citation publication-type="journal"><person-group><name><surname>Li</surname><given-names>Qin</given-names></name><name><surname>Baur</surname><given-names>Hannes</given-names></name><name><surname>Zhang</surname><given-names>Tongyou</given-names></name><name><surname>Yan</surname><given-names>Guohua</given-names></name><name><surname>Liu</surname><given-names>Yalin</given-names></name><name><surname>Tselikh</surname><given-names>Ekaterina V.</given-names></name></person-group><article-title>﻿Review of the <italic><tp:taxon-name><tp:taxon-name-part taxon-name-part-type="genus" reg="Pteromalus"/><tp:taxon-name-part taxon-name-part-type="species" reg="sequester">sequester</tp:taxon-name-part></tp:taxon-name></italic> group of <italic><tp:taxon-name><tp:taxon-name-part taxon-name-part-type="genus" reg="Pteromalus">Pteromalus</tp:taxon-name-part></tp:taxon-name></italic> Swederus, 1795 (<tp:taxon-name><tp:taxon-name-part taxon-name-part-type="order">Hymenoptera</tp:taxon-name-part></tp:taxon-name>, <tp:taxon-name><tp:taxon-name-part taxon-name-part-type="family">Pteromalidae</tp:taxon-name-part></tp:taxon-name>) with description of three new species</article-title><source>Zookeys</source><day>04</day><month>09</month><year>2025</year><volume>1251</volume><fpage>97</fpage><lpage>114</lpage><pub-id pub-id-type="doi">10.3897/zookeys.1251.152533</pub-id></mixed-citation></tp:treatment-meta><tp:nomenclature><label>﻿</label><tp:taxon-name><object-id xmlns:xlink="http://www.w3.org/1999/xlink" content-type="arpha" xlink:type="simple">6EE9223B-BE18-5137-AF02-EE28CB4F3782</object-id>
              <tp:taxon-name-part taxon-name-part-type="genus" reg="Pteromalus">Pteromalus</tp:taxon-name-part>
              <tp:taxon-name-part taxon-name-part-type="species" reg="sequester">sequester</tp:taxon-name-part>
            </tp:taxon-name><tp:taxon-authority>Walker, 1835</tp:taxon-authority><xref ref-type="fig" rid="F5">Figs 32–39</xref></tp:nomenclature><tp:treatment-sec sec-type="Synonymy" id="SECID0ED6AG"><title>Synonymy.</title><p>For synonymy, see UCD <xref ref-type="bibr" rid="B5">Community (2025)</xref>.</p></tp:treatment-sec><tp:treatment-sec sec-type="type material" id="SECID0EN6AG"><title>Type material.</title><p><bold><italic>Lectotype</italic></bold> • female, Great Britain: “LECTOTYPE”, “Stood under name in old B. M. Coll. C. Waterhouse”, “<italic><tp:taxon-name><tp:taxon-name-part taxon-name-part-type="genus" reg="Pteromalus">Pteromalus</tp:taxon-name-part> <tp:taxon-name-part taxon-name-part-type="species" reg="sequester">sequester</tp:taxon-name-part></tp:taxon-name></italic> Walker”, “in genus <italic><tp:taxon-name><tp:taxon-name-part taxon-name-part-type="genus" reg="Trichomalus">Trichomalus</tp:taxon-name-part></tp:taxon-name></italic> Ch. Ferriere det.”, “<italic><tp:taxon-name><tp:taxon-name-part taxon-name-part-type="genus" reg="Pteromalus">Pteromalus</tp:taxon-name-part> <tp:taxon-name-part taxon-name-part-type="species" reg="sequester">sequester</tp:taxon-name-part></tp:taxon-name></italic> Walker LECTOTYPE M. de V. Graham det. 1968", “B.M. TYPE HYM 5.2754", “<named-content xmlns:xlink="http://www.w3.org/1999/xlink" content-type="dwc:institutional_code" xlink:title="Natural History Museum" xlink:href="http://grbio.org/institution/natural-history-museum-london" xlink:type="simple">NHMUK</named-content> 013457284" (<named-content xmlns:xlink="http://www.w3.org/1999/xlink" content-type="dwc:institutional_code" xlink:title="Natural History Museum" xlink:href="http://grbio.org/institution/natural-history-museum-london" xlink:type="simple">NHMUK</named-content>).</p></tp:treatment-sec><tp:treatment-sec sec-type="material" id="SECID0E6ABG"><title>Additional material examined.</title><p>Russia • females, “Krasnodar Terr., Sochi, Lazarevskoe, 3–6.VI.1974, coll. V. Tobias” (<named-content xmlns:xlink="http://www.w3.org/1999/xlink" content-type="dwc:institutional_code" xlink:title="Zoological Institute of the Russian Academy of Sciences" xlink:href="http://grbio.org/institution/zoological-institute-russian-academy-sciences" xlink:type="simple">ZISP</named-content>) • 1 female, “Smolensk Prov., near Smolensk City, <named-content xmlns:xlink="http://www.w3.org/1999/xlink" content-type="dwc:verbatimCoordinates" xlink:type="simple"><named-content content-type="geo-json" specific-use="{&#34;type&#34;:&#34;Point&#34;,&#34;coordinates&#34;:[32.080556,54.816944]}" id="NCID0ENBBG" xlink:type="simple">54°49'01"N, 32°04'50"E</named-content></named-content>, 22.VIII.2020, coll. O. Kosheleva” (<named-content xmlns:xlink="http://www.w3.org/1999/xlink" content-type="dwc:institutional_code" xlink:title="Zoological Institute of the Russian Academy of Sciences" xlink:href="http://grbio.org/institution/zoological-institute-russian-academy-sciences" xlink:type="simple">ZISP</named-content>) • 1 female, “Primorskii Terr., Vladivostok, Akademgorodok, 27.VII.1961 coll. V. Trjapitzin” (<named-content xmlns:xlink="http://www.w3.org/1999/xlink" content-type="dwc:institutional_code" xlink:title="Zoological Institute of the Russian Academy of Sciences" xlink:href="http://grbio.org/institution/zoological-institute-russian-academy-sciences" xlink:type="simple">ZISP</named-content>) • 2 females, “Vladivostok, Sedanka, 4.VIII.2001, coll S. Belokobylskij” (<named-content xmlns:xlink="http://www.w3.org/1999/xlink" content-type="dwc:institutional_code" xlink:title="Zoological Institute of the Russian Academy of Sciences" xlink:href="http://grbio.org/institution/zoological-institute-russian-academy-sciences" xlink:type="simple">ZISP</named-content>).</p></tp:treatment-sec><tp:treatment-sec sec-type="description" id="SECID0EBCBG"><title>Description.</title><p><bold>Female.</bold> Body length 2.80–3.10 mm; fore wing length 2.30–2.50 mm.</p><p><bold><italic>Coloration</italic>.</bold> Head metallic green with diffuse coppery lustre; antenna with scape yellowish-brown; pedicel, anelli, <abbrev xmlns:xlink="http://www.w3.org/1999/xlink" xlink:title="funicular segments 1" id="ABBRID0EQCBG" xlink:type="simple">F1</abbrev>–<abbrev xmlns:xlink="http://www.w3.org/1999/xlink" xlink:title="funicular segments 6" id="ABBRID0EUCBG" xlink:type="simple">F6</abbrev> and clava brown in dorsal view, yellowish-brown in ventral view. Mesosoma, all coxae and all femora metallic green with diffuse coppery lustre; all tibiae and tarsi yellow. Fore wing hyaline, venation yellowish-brown. Metasoma dorsally metallic green with diffuse coppery lustre and in middle part brown with diffuse violet lustre; ovipositor sheaths brown.</p><p><bold><italic>Sculpture</italic>.</bold> Head reticulate; clypeus radially striate. Mesosoma reticulate; propodeum smooth. Metasoma weakly alutaceous and shiny.</p><p><bold><italic>Head</italic>.</bold> Head in dorsal view 2.21–2.45 times as broad as long and 1.12–1.19 times as broad as mesoscutum; in frontal view 1.23–1.26 times as broad as high. <abbrev xmlns:xlink="http://www.w3.org/1999/xlink" xlink:title="posterior ocellar line, the minimum distance between the posterior ocelli" id="ABBRID0EGDBG" xlink:type="simple">POL</abbrev> 1.50–1.63 times as long as <abbrev xmlns:xlink="http://www.w3.org/1999/xlink" xlink:title="ocello–ocular line, the minimum distance between a posterior ocellus and compound eye" id="ABBRID0EKDBG" xlink:type="simple">OOL</abbrev>. Eye height 1.40–1.47 times eye length and 1.85–2.20 times as long as malar space. Distance between antennal toruli and lower margin of clypeus 1.00–1.17 times distance between antennal toruli and median ocellus. Antenna with scape 0.60–0.80 times as long as eye height and 1.00–1.21 times as long as eye length; pedicel 1.67–1.77 times as long as broad and 0.86–1.10 times <abbrev xmlns:xlink="http://www.w3.org/1999/xlink" xlink:title="funicular segments 1" id="ABBRID0EODBG" xlink:type="simple">F1</abbrev>; combined length of pedicel and flagellum 0.84–0.89 times breadth of head; <abbrev xmlns:xlink="http://www.w3.org/1999/xlink" xlink:title="funicular segments 1" id="ABBRID0ESDBG" xlink:type="simple">F1</abbrev> 1.44–1.57 times as long as broad, with 2 irregular rows of sensilla; <abbrev xmlns:xlink="http://www.w3.org/1999/xlink" xlink:title="funicular segments 6" id="ABBRID0EWDBG" xlink:type="simple">F6</abbrev> 1.00–1.05 times as long as broad; clava 1.95–2.12 times as long as broad, with small micropilosity area on <abbrev xmlns:xlink="http://www.w3.org/1999/xlink" xlink:title="claval segments 3" id="ABBRID0E1DBG" xlink:type="simple">C3</abbrev> and <abbrev xmlns:xlink="http://www.w3.org/1999/xlink" xlink:title="claval segments 4" id="ABBRID0E5DBG" xlink:type="simple">C4</abbrev>. Anterior margin of clypeus deeply incised.</p><p><bold><italic>Mesosoma</italic>.</bold> Mesosoma 1.34–1.46 times as long as broad. Scutellum moderately arched, 0.92–1.05 times as long as broad, frenal area hardly distinct. Pronotal collar medially 0.17–0.22 times as long as mesoscutum. Propodeum 0.40–0.48 times as long as scutellum; plicae and median carina complete; nucha short. Fore wing 2.12–2.30 times as long as its maximum width; basal cell and basal vein bare; speculum open below; M 1.08–1.26 times as long as <abbrev xmlns:xlink="http://www.w3.org/1999/xlink" xlink:title="postmarginal vein" id="ABBRID0EJEBG" xlink:type="simple">PM</abbrev> and 1.39–1.51 times as long as S.</p><p><bold><italic>Metasoma</italic>.</bold> Metasoma 1.65–1.85 times as long as broad, 1.24–1.29 times as long as mesosoma and 1.00 times as long as mesosoma and head. Petiole strongly transverse. <abbrev xmlns:xlink="http://www.w3.org/1999/xlink" xlink:title="metasomal tergites 2" id="ABBRID0EUEBG" xlink:type="simple">Mt2</abbrev> with evenly curved hind margin. Ovipositor sheath projecting slightly beyond apex of metasoma.</p><fig id="F5" position="float" orientation="portrait"><object-id xmlns:xlink="http://www.w3.org/1999/xlink" content-type="doi" xlink:type="simple">10.3897/zookeys.1251.152533.figures32-39</object-id><object-id xmlns:xlink="http://www.w3.org/1999/xlink" content-type="arpha" xlink:type="simple">720364D4-CD67-5DC3-9579-AA3539E2A496</object-id><label>Figures 32–39.</label><caption><p><italic><tp:taxon-name><tp:taxon-name-part taxon-name-part-type="genus" reg="Pteromalus">Pteromalus</tp:taxon-name-part> <tp:taxon-name-part taxon-name-part-type="species" reg="sequester">sequester</tp:taxon-name-part></tp:taxon-name></italic> Walker, 1835, female, not type (<named-content xmlns:xlink="http://www.w3.org/1999/xlink" content-type="dwc:institutional_code" xlink:title="Zoological Institute of the Russian Academy of Sciences" xlink:href="http://grbio.org/institution/zoological-institute-russian-academy-sciences" xlink:type="simple">ZISP</named-content>). 39. Female, lectotype (<named-content xmlns:xlink="http://www.w3.org/1999/xlink" content-type="dwc:institutional_code" xlink:title="Natural History Museum" xlink:href="http://grbio.org/institution/natural-history-museum-london" xlink:type="simple">NHMUK</named-content>); 32. Habitus, lateral view; 33. Propodeum, dorsal view; 34. Head, frontal view; 35. Antenna; 36. Head, dorsal view; 37. Fore wing; 38. Metasoma, dorsal view; 39. Habitus, dorsal view.</p></caption><graphic xmlns:xlink="http://www.w3.org/1999/xlink" xlink:href="zookeys-1251-097_article-152533__-g005.jpg" position="float" orientation="portrait" xlink:type="simple" id="oo_1409095.jpg"><uri content-type="original_file" xlink:type="simple">https://binary.pensoft.net/fig/1409095</uri></graphic></fig><fig id="F6" position="float" orientation="portrait"><object-id xmlns:xlink="http://www.w3.org/1999/xlink" content-type="doi" xlink:type="simple">10.3897/zookeys.1251.152533.figures40-44</object-id><object-id xmlns:xlink="http://www.w3.org/1999/xlink" content-type="arpha" xlink:type="simple">52FED0D9-FD9A-570C-8C88-C0713EA92B02</object-id><label>Figures 40–44.</label><caption><p><italic><tp:taxon-name><tp:taxon-name-part taxon-name-part-type="genus" reg="Pteromalus">Pteromalus</tp:taxon-name-part> <tp:taxon-name-part taxon-name-part-type="species" reg="janssoni">janssoni</tp:taxon-name-part></tp:taxon-name></italic> (Graham, 1969), female, not type (<named-content xmlns:xlink="http://www.w3.org/1999/xlink" content-type="dwc:institutional_code" xlink:title="Naturhistoriska Riksmuseet" xlink:href="http://grbio.org/institution/naturhistoriska-riksmuseet" xlink:type="simple">NHRS</named-content>). 40. Habitus, lateral view; 41. Habitus, dorsal view; 42. Antenna; 43. Clypeus; 44. Wings.</p></caption><graphic xmlns:xlink="http://www.w3.org/1999/xlink" xlink:href="zookeys-1251-097_article-152533__-g006.jpg" position="float" orientation="portrait" xlink:type="simple" id="oo_1409096.jpg"><uri content-type="original_file" xlink:type="simple">https://binary.pensoft.net/fig/1409096</uri></graphic></fig></tp:treatment-sec><tp:treatment-sec sec-type="distribution" id="SECID0EXGBG"><title>Distribution.</title><p>Australia, Europe (including Canary Islands), India, Iran, Iraq, Israel, Kazakhstan, Mexico, New Zealand, Russia, Turkey, USA (UCD <xref ref-type="bibr" rid="B5">Community 2025</xref>).</p></tp:treatment-sec><tp:treatment-sec sec-type="biology" id="SECID0EBHBG"><title>Biology.</title><p>Primary parasitoid of coleopterans of the families <tp:taxon-name><tp:taxon-name-part taxon-name-part-type="family">Bruchidae</tp:taxon-name-part></tp:taxon-name>, <tp:taxon-name><tp:taxon-name-part taxon-name-part-type="family">Apionidae</tp:taxon-name-part></tp:taxon-name> and <tp:taxon-name><tp:taxon-name-part taxon-name-part-type="family">Curculionidae</tp:taxon-name-part></tp:taxon-name>, dipterans of the families <tp:taxon-name><tp:taxon-name-part taxon-name-part-type="family">Cecidomyiidae</tp:taxon-name-part></tp:taxon-name> and <tp:taxon-name><tp:taxon-name-part taxon-name-part-type="family">Tephritidae</tp:taxon-name-part></tp:taxon-name>, hymenopterans of the family <tp:taxon-name><tp:taxon-name-part taxon-name-part-type="family">Eurytomidae</tp:taxon-name-part></tp:taxon-name> and lepidopterans of the family <tp:taxon-name><tp:taxon-name-part taxon-name-part-type="family">Pyralidae</tp:taxon-name-part></tp:taxon-name> (UCD <xref ref-type="bibr" rid="B5">Community 2025</xref>).</p></tp:treatment-sec><tp:treatment-sec sec-type="comments" id="SECID0EOIBG"><title>Comments.</title><p><italic><tp:taxon-name><tp:taxon-name-part taxon-name-part-type="genus" reg="Pteromalus">Pteromalus</tp:taxon-name-part> <tp:taxon-name-part taxon-name-part-type="species" reg="sequester">sequester</tp:taxon-name-part></tp:taxon-name></italic> Walker, 1835 belongs to a group of species that have a long <abbrev xmlns:xlink="http://www.w3.org/1999/xlink" xlink:title="funicular segments 1" id="ABBRID0E6IBG" xlink:type="simple">F1</abbrev> with two irregular rows of sensilla and <abbrev xmlns:xlink="http://www.w3.org/1999/xlink" xlink:title="metasomal tergites 2" id="ABBRID0EDJBG" xlink:type="simple">Mt2</abbrev> with evenly curved hind margin. This species is very similar to <italic><tp:taxon-name><tp:taxon-name-part taxon-name-part-type="genus" reg="Pteromalus">P.</tp:taxon-name-part> <tp:taxon-name-part taxon-name-part-type="species" reg="boleensis">boleensis</tp:taxon-name-part></tp:taxon-name></italic> sp. nov.; the differences between these species are given in the key.</p></tp:treatment-sec><ref-list><ref id="B5"><mixed-citation xmlns:xlink="http://www.w3.org/1999/xlink" xlink:type="simple"><person-group><name name-style="western"><surname>Community</surname><given-names>UCD</given-names></name></person-group> (<year>2025</year>) Universal <tp:taxon-name><tp:taxon-name-part taxon-name-part-type="superfamily">Chalcidoidea</tp:taxon-name-part></tp:taxon-name> Database (UCD) curated in TaxonWorks. 1143 pp. <ext-link xlink:href="https://ucd.chalcid.org/" ext-link-type="uri" xlink:type="simple">https://ucd.chalcid.org/</ext-link> [accessed on 6 March 2025]</mixed-citation></ref></ref-list></tp:taxon-treatment>
